# Supplementary material for: Ranking of a wide multidomain set of predictor variables of children obesity by machine learning variable importance techniques
Source: Sci Rep. 2021 Jan 21;11:1910. doi: 10.1038/s41598-021-81205-8 (PMC7820584; doi:10.1038/s41598-021-81205-8)
Supplement: Supplementary file 1 — Supplementary information. [file 41598_2021_81205_MOESM1_ESM.xlsx]

## Sheet: Hoja1
Table S1, supplementary material: A total of 190 variables were classified into domains according to their specific nature for the RF model.
Variable name	Description
Characteristics of schoolchildren
Sex	Sex (girl, boy).
Age	Age (years and months).
School year	School year (1st and 2nd grades).
SNP selection and genetic risk score
GRS	Genetic Risk Score: total sum of risk alleles in the 11 SNPs selected (BDNF-AS rs925946, ETV5 rs7647305, FTO rs7190492, GNPDA2 rs10938397, KCTD15 rs368794, LEPR rs1137101, MC4R rs17782313, NEGR1 rs2568958, SEC16B rs10913469, TCF7L2 rs7903146 and TMEM18 rs6548238).
Physical and leisure activities
Sleep time	Sleep time (hours): quantity of sleep hours (mean between week days and weekend days).
Active transport to school	Active transport (walking or bike) from house to school (Yes, No).
Active transport to home	Active transport (walking or bike) from school to home (Yes, No).
Play outside	Child usually plays outside (Yes, No).
Time play outside: week days	Time play outside during week days (from Monday to Friday) (None, <1 hour, 1 h, 2 h, 3 h, ≥4 h=ordinal varable from 1 to 6).
Time play outside: weekend days	Time play outside during weekend days (Saturday and Sunday) (ordinal varable from 1 to 6).
TV/Screens everyday	Child watches TV or screens all or almost every day (Yes, No).
Screen Time during week days	Screen Time during week days (hours) (ordinal varable from 1 to 6).
Screen Time during weekend days	Screen Time during weekend days (hours) (ordinal varable from 1 to 6).
Excess Screen Time	Excess Screen Time: an excess is considered if total screen time is ≥2 hours/day (Yes, No).
TV/DVD/Game Consoles in room	TV/DVD/Game Consoles in child's room (Yes, No).
Extracurricular Sports Activities	Time per week for extracurricular sports activities (hours) (None, 0,5 hour, 1 h, 2 h, 3 h, 4 h, 5 h, 6h, >6 h=ordinal varable from 1 to 9).
Curricular Sports Activities	Time per week for curricular sports activities (hours) (ordinal varable from 1 to 9).
Mother's Sports Activities	Time per week for mother's sports activities (hours) (ordinal varable from 1 to 9).
Father's Sports Activities	Time per week for father's sports activities (hours) (ordinal varable from 1 to 9).
Frecuency Family Sports Activities	Frecuency for Family Sports Activities (Ever, 1-2 times/week, 3-4 times/week, Most of the days=ordinal varable from 1 to 4).
Neighbourhood conditions	Neighbourhood conditions (Very bad, Bad, Regular, Good, Very Good=ordinal varable from 1 to 4).
Very intense weekly activities	Child does very intense weekly activities (Yes, No).
Time for very intense weekly activities	Time that child does very intense activities per week (hours).
Intense weekly activities	Child does intense weekly activities (Yes, No).
Total time physical activities	Total time physical activities (hours): total sum of very high, high activities and curricular sports activities per week.
Physical activity recommendation: 7 days/week	Physical activity recommendation: 7 days/week (Suitable, Unsuitable).
Physical activity recommendation: ≥5 days/week	Physical activity recommendation: ≥5 days/week (Suitable, Unsuitable).
IPAC	Individual Physical Activity Coefficient: collected by a 48-hour physical activity record, corresponding to 24 hours of a week day and a weekend day.
Diet, food and nutrients
TEI	Total Daily Energy Intake (kJ/day): collected by self-reported questionnaires and a 48-hour food record of 2 non-consecutive days, a weekday and a weekend day and analyzed using the DIAL nutritional software.
Relation TEI-TEE (%)	Percentage of difference between Total Energy Intake (TEI) and Total Energy Expenditure (TEE): collected by a 48-hour food record of 2 non-consecutive days, a weekday and a weekend day and analyzed using the DIAL software, and a 48-hour physical activity record, corresponding to 24 hours of a week day and a complete weekend day. TEI= 48-hour food record of 2 non-consecutive days (a weekday and a …
Prot	Proteins Intake (g/day): 48-hour food record analyzed by the DIAL software.
Prot (%TEI)	Percentage of proteins of TEI (%TEI): contribution of proteins of the TEI, 48-hour food record analyzed by the DIAL software.
CH	Carbohydrates Intake (g/day): quantity of daily carbohydrates intake, 48-hour food record analyzed by the DIAL software.
CH (%TEI)	Percentage of carbohydrates of TEI (%TEI): contribution of carbohydrates of the TEI, 48-hour food record analyzed by the DIAL software.
Sugars	Sugars Intake (g/day): quantity of daily sugars intake, 48-hour food record analyzed by the DIAL software.
Sugars (%TEI)	Percentage of sugars of TEI (%TEI): contribution of sugars of the TEI, 48-hour food record analyzed by the DIAL software.
Fiber	FIber Intake (g/day): quantity of daily fiber intake, 48-hour food record analyzed by the DIAL software.
Fiber DRI	Clasification of Fiber contribution of the Daily Recommended Intake (DRI): calculated as following=Age+5 (Suitable, Unsuitable).
Lip	Lipids Intake (g/day): quantity of daily lipids intake, 48-hour food record analyzed by the DIAL software.
Lip (%TEI)	Percentage of lipids of TEI (%TEI): contribution of lipids of the TEI, 48-hour food record analyzed by the DIAL software.
SFA	Saturated Fatty Acids Intake (g/day): quantity of daily saturated fatty acids intake, 48-hour food record analyzed by the DIAL software.
SFA (%TEI)	Percentage of SFA of TEI (%TEI): contribution of SFA of the TEI, 48-hour food record analyzed by the DIAL software.
MUFA	Monounsaturated Fatty Acids Intake (g/day): quantity of daily monounsaturated fatty acids intake, 48-hour food record analyzed by the DIAL software.
MUFA (%TEI)	Percentage of MUFA of TEI (%TEI): contribution of MUFA of the TEI, 48-hour food record analyzed by the DIAL software.
PFA	Polyunsaturated Fatty Acids Intake (g/day): quantity of daily polyunsaturated fatty acids intake, 48-hour food record analyzed by the DIAL software.
PFA (%TEI)	Percentage of PFA of TEI (%TEI): contribution of PFA of the TEI, 48-hour food record analyzed by the DIAL software.
w3 PFA	Omega-3 Polyunsaturated Fatty Acids Intake (g/day): quantity of daily omega-3 polyunsaturated fatty acids intake, 48-hour food record analyzed by the DIAL software.
w3 PFA (%TEI)	Percentage of Omega-3 PFA of TEI (%TEI): contribution of w3 PFA of the TEI, 48-hour food record analyzed by the DIAL software.
w3 PFA	Omega-6 Polyunsaturated Fatty Acids Intake (g/day): quantity of daily omega-6 polyunsaturated fatty acids intake, 48-hour food record analyzed by the DIAL software.
w6 PFA/w3 PFA	Ratio of w6 PFA to w3 PFA: 48-hour food record analyzed by the DIAL software.
Vit E/PFA	Ratio of Vitamin E to PFA: 48-hour food record analyzed by the DIAL software.
PFA/SFA	Ratio of PFA to SFA: 48-hour food record analyzed by the DIAL software.
(PFA+MUFA)/PFA	Relation between the PFA + MUFA summatory and PFA: 48-hour food record analyzed by the DIAL software.
EPA/DHA	Ratio of eicosapentaenoic acid (EPA) to docosahexaenoic acid (DHA): 48-hour food record analyzed by the DIAL software.
Cholesterol	Cholesterol Intake (mg/day): quantity of daily cholesterol intake, 48-hour food record analyzed by the DIAL software.
Ca	Calcium (mg): quantity of daily calcium intake, 48-hour food record analyzed by the DIAL software.
Fe	Iron (mg): quantity of daily iron intake, 48-hour food record analyzed by the DIAL software.
Ca/P	Ratio of calcium to phosphorus: 48-hour food record analyzed by the DIAL software.
K	Potassium (mg): quantity of daily potassium intake, 48-hour food record analyzed by the DIAL software.
Vit D	Vitamin D (mcg): quantity of daily vitamin D intake, 48-hour food record analyzed by the DIAL software.
Vit B6/Prot	Ratio of Vitamin B6 to total daily protein intake: 48-hour food record analyzed by the DIAL software.
Cereal servings	Cereal servings: number of daily servings from cereals, tubers and legumes, 48-hour food record analyzed by the DIAL software.
Vegetable servings	Vegetable servings: number of daily servings from vegetables, 48-hour food record analyzed by the DIAL software.
Fruit servings	Fruit servings: number of daily servings from fruit and juices, 48-hour food record analyzed by the DIAL software.
Dairy servings	Dairy servings: number of daily servings from milk and dairy products, 48-hour food record analyzed by the DIAL software.
Protein servings	Protein servings: number of daily servings from fishes, meats and eggs, 48-hour food record analyzed by the DIAL software.
HEI	Healthy Eating Index: a diet quality index (Kennedy et al, 1995) based on a 10-component system of 5 food groups, 4 nutrients, and a measure of variety in food intake. HEI classify the diet in an interval of 0 (inadequate) to 100 (excellent).
Breakfast	Breakfast: information regarding child usually having breakfast or not (Yes, No)
Snacks	Snacks: information regarding child usually having snacks or not (Yes, No)
Meals	Meals: information regarding number of meals made every day by the child
Breakfast always	Breakfast always: information regarding child having breakfast always or not (Yes, No)
Milk	Milk: information regarding child including milk in breakfast or not.(Yes, No)
Dairy shakes	Dairy shakes: information regarding child including dairy shakes in breakfast or not (Yes, No)
Dairy products	Dairy products: information regarding child including dairy products in breakfast or not (Yes, No)
Coffee	Coffee: information regarding child including coffee in breakfast or not (Yes, No)
Cocoa	Cocoa: information regarding child including cocoa powder in breakfast or not (Yes, No)
Bread	Bread: information regarding child including bread in breakfast or not (Yes, No)
Cookies	Cookies: information regarding child including cookies in breakfast or not (Yes, No)
Cereals	Cereals:information regarding child including cereals in breakfast or not (Yes, No)
Pastries	Pastries: information regarding child including pastries in breakfast or not (Yes, No)
Fruit	Fruit: information regarding child including natural fruit in breakfast or not (Yes, No)
Packaged juices	Packaged juices:information regarding child including packaged juices in breakfast or not (Yes, No)
Total daily products (breakfast)	Total daily products in breakfast: number of dairy products included in breakfast. Classification from 0 (none) to 3 (all of them).
Total cereals (breakfast)	Total cereals in breakfast: number of cereals included in breakfast. Classification from 0 (none) to 3 (all of them).
Total fruit (breakfast)	Total fruit in breakfast: number of fruit (natural fruit+packaged juices) included in breakfast. Classification from 0 (none) to 2 (both of them).
Quality of breakfast	Medir la calidad con la variable "si-no" es algo confuso, deberia ponerse algo como "calidad del desayuno basada en la presencia o no de los 3 alimentos" o "El desayuno contiene los 3 elementos ideales" para poder contestar con si o no.
Daily fruit	Daily fruit: information regarding child including 1 piece of natural fruit or natural juice everyday (Yes, No)
Daily several fruit	Daily several fruit:information regarding child including including two pieces of natural fruit everyday (Yes, No)
Daily vegetables	Daily vegetables like salad or cooked vegetables: information regarding child including a salad or cooked vegetables regularly? once per day (Yes, No)
Fishmeal	Fish: information regarding child including fish regularly in his diet (Yes, No)
Weekly fastfood	Weekly fastfood:information regarding child eating in fast-food restaurants at least once per week (Yes, No)
Weekly legumes	Weekly legumes: information regarding child including legumes once per week and if child likes them. (Yes, No)
Daily pasta/rice	Daily pasta or rice: information regarding child eating pasta or rice almost daily (Yes, No)
Cereal in breakfast	Cereal or cereal product in breakfast: information regarding child including cereal or cereal product in breakfast (Yes, No)
Nuts	Nuts: information regarding child eating nuts regularly (Yes, No)
Olive oil	Olive oil: information regarding home using olive oil as principal oil in culinary preparations (Yes, No)
Omit breakfast	Omit breakfast: information regarding child not having breakfast (Yes, No)
Dairy in breakfast	Dairy in breakfast: information regarding child including dairy products in breakfast (Yes, No)
Pastries in breakfast	Pastries in breakfast like donuts, pies, strudel, croissant: information regarding child including pastries in breakfast (Yes, No)
Daily Yoghourt/Cheese	Daily yoghourt and/or cheese: information regarding child eating 2 yoghourts and/or 40 g of cheese per day (Yes, No)
Everyday sweets	Everyday sweets: information regarding child eating sweets and candies everyday (Yes, No)
KIDMED index	KIDMED Index: total value of the Mediterranean Diet (MD) Quality Index for children and adolescents (KIDMED) (Serra-Majem et al, 2004). The index is ranged from 0 to 12, and was based on a 16-question test self-administered. Questions denoting a negative connotation with respect to the MD were assigned a value of -1, and those with a positive aspect with +1. The total amount originates 3 levels: …
Mother's Snacks	Snacks in mother's diet: information regarding mother having snacks (morning and/or evening snacks) (Yes, No)
Mother's Meals	Mother's meals: information regarding number of meals a day done by the mother.
Quality of mother's breakfast	Quality of mother's breakfast: a breakfast quality index based on an excellent breakfast shoud have 3 components: milk or dairy products+cereals products+fruit Does it have the 3 elements?(Yes, No).
Father's Snacks	Snacks in father's diet: information regarding father having snacks (morning and/or evening snacks) (Yes, No)
Father's Meals	Father's meals: information regarding number of meals a day done by the father.
Quality of father's breakfast	Quality of father's breakfast: a breakfast quality index based on an excellent breakfast shoud have 3 components: milk or dairy products+cereals products+fruit. Does it have the 3 elements?(Yes, No).
Risk factors of pregnancy and birth
Breastfeeding length	Breastfeeding length (months).
Beikost	Supplementary diet or Beikost introduction: moment when the beikost was introduced (age in months).
End breastfeeding: work	Reason for ending breastfeeding:
End breastfeeding: own decission	Reason for ending breastfeeding: mother's own decission (Yes, No).
End breastfeeding: complicated	Reason for ending breastfeeding: did not like it, uncomfortable, feeding bottle was easier (Yes, No).
End breastfeeding: insufficient production	Reason for ending breastfeeding: insufficient breast milk production (Yes, No).
End breastfeeding: no gain weight	Reason for ending breastfeeding: baby did not gain enough weight (Yes, No).
End breastfeeding: medical complications	Reason for ending breastfeeding: pain, mastitis, cracks (Yes, No).
End breastfeeding: baby rejection	Reason for ending breastfeeding: baby rejection (Yes, No).
End breastfeeding: medical advice	Reason for ending breastfeeding: medical advice (Yes, No).
End breastfeeding: family advice	Reason for ending breastfeeding: family advice (Yes, No).
End breastfeeding: friend advice	Reason for ending breastfeeding: friends advice (Yes, No).
End breastfeeding: mother's disease	Reason for ending breastfeeding: mother's disease (Yes, No).
End breastfeeding: baby's disease	Reason for ending breastfeeding: baby's disease (Yes, No).
Tobbaco habits	Tobbaco habits during pregnancy (No= 0, Before pregnancy=1, During pregnancy=2).
Alcohol habits	Alcohol habits during pregnancy (No= 0, Before pregnancy=1, During pregnancy=2).
Gestation disease	Mother´s disease during pregnancy (Yes, No).
Gestation diabetes	Gestation diabetes (Yes, No).
Gestation preeclampsia	Gestation preeclampsia (Yes, No).
Gestation anaemia	Gestation anaemia (Yes, No).
Gestation gain excess weight	Excess weight of the mother during pregnancy (Yes, No).
Gestation loss weight	Loss weight of the mother during pregnancy (Yes, No).
Before gestation: underweight	Mother was underweight before gestation (Yes, No).
Before gestation: overweight/obesity	Mother was overweight/obesity before gestation (Yes, No).
Before gestation: nutritional status	Nutritional status of the mother before gestation (Suitable, Unsuitable).
Gestation weight increase: <5 kg	Gestation weight increase: <5 kg (Yes, No).
Gestation weight increase: 5-11,5 kg	Gestation weight increase: 5-11,5 kg (Yes, No).
Gestation weight increase: >11,5 kg	Gestation weight increase: >11,5 kg (Yes, No).
Gestation weight increase	Gestation weight increase (Suitable, Unsuitable).
Dietary supplement before gestation	Dietary supplement consumption before gestation (Yes, No).
Dietary supplement during gestation	Dietary supplement consumption during gestation (Yes, No).
Special diet during gestation	Special diet follow-up during pregnancy (Yes, No).
Low-calorie diet during gestation	Low-calorie diet followed during pregnancy (Yes, No).
Pregnancy to term	Pregnancy to term: if the pregnancy was carried to term (Yes, No).
Pregnancy <38 w	Duration of the pregnancy <38 weeks: the pregnancy lasted less than 38 weeks (Yes, No).
Pregnancy 38-42 w	Duration of the pregnancy between 38 and 42 weeks: the pregnancy lasted between 38 and 42 weeks (Yes, No).
Pregnancy >42 w	Duration of the pregnancy >42 weeks: the pregnancy lasted more than 42 weeks (Yes, No).
Birth weight	Birth weight (g).
Birth length	Birth length (cm).
Social, health and demographic factors
Parents together	Parents live together (Yes, No)
Divorced parents	Divorced parents (Yes, No).
Single-Parent family	Single-Parent family (Yes, No).
Country of birth: Spain	Child's birth country is Spain (Yes, No).
Mother's educational level	Mother's educational level (No education, Primary Education, Secondary Education, Higher Education=ordinal varable from 1 to 4).
Mother works	Mother is currently working (civil servant, employee or self-employed) (Yes, No).
Mother unemployed temporally	Mother is currently unemployed, but it is a temporal situation (Yes, No).
Mother is unemployed	Mother is currently unemployed (Yes, No).
Mother's Country of birth: Spain	Mother's birth country is Spain (Yes, No).
Father's educational level	Father's educational level=ordinal varable from 1 to 4.
Father works	Father is currently working (civil servant, employee or self-employed) (Yes, No).
Father unemployed temporally	Father is currently unemployed, but it is a temporal situation (Yes, No).
Father unemployed forever	Father is unemployed and he is unable to work (Yes, No).
Father is unemployed	Father is currently unemployed (Yes, No).
Father's Country of birth: Spain	Father's birth country is Spain (Yes, No).
Family income: <12 m€	Family income is <12,000 € per year (Yes, No).
Family income: 12-18 m€	Family income is 12-18,000 € per year (Yes, No).
Family income: 18-24 m€	Family income is 18-24,000 € per year (Yes, No).
Family income: 24-30 m€	Family income is 24-30,000 € per year (Yes, No).
Family income: 30-36 m€	Family income is 30-36,000 € per year (Yes, No).
Family income: 36-42 m€	Family income is 36-42,000 € per year (Yes, No).
Family income: 42-48 m€	Family income is 42-48,000 € per year (Yes, No).
Family income: >48 m€	Family income is >48,000 € per year (Yes, No).
Family income	Family income (<12,000 €/year, 12-18,000 €/year, 18-24,000 €/year, 24-30,000 €/year, 30-36,000 €/year, 36-42,000 €/year, 42-48,000 €/year, >48,000 €/year=ordinal varable from 1 to 8).
Child's disease: HTA	Child is diagnosed with arterial hypertension (Yes, No).
Knowledge real weight	Parents know the real child's weight (Yes, No). Person completing the questionnaire knows accurate child's weight.
Familiar nutri-status perception	Parents' Perception of the Person completing the questionnaire perception about child's nutritional status (Far below its weight, Below, Adequate, Above, Far above=ordinal varable from 1 to 5).
Mother's disease: diabetes	Mother is diagnosed with diabetes (Yes, No). Mother has diabetes by medical diagnose
Mother's disease: HTA	Mother is diagnosed with arterial hypertension (Yes, No). Mother has arterial hypertension by medical diagnose
Mother's disease: HCOL	Mother is diagnosed with hypercholesterolemia (Yes, No). Mother has hypercholesterolemia by medical diagnose
Mother's disease: HTG	Mother is diagnosed with hypertriglyceridemia (Yes, No). Mother has hypertrigliceridemia by medical diagnose
Smoker Mother	Mother is an active smoker (Yes, No).
Non-Smoker Mother	Mother is not an active smoker (Yes, No).
Mother's BMI	Mother's BMI (kg/m2).
Father's disease: diabetes	Father is diagnosed with diabetes (Yes, No). Father has diabetes by medical diagnose
Father's disease: HTA	Father is diagnosed with arterial hypertension (Yes, No). Father has arterial hypertension by medical diagnose
Father's disease: HCOL	Father is diagnosed with hypercholesterolemia (Yes, No). Mother has hypercholesterolemia by medical diagnose
Father's disease: HTG	Father is diagnosed with hypertriglyceridemia (Yes, No). Father has hypertrigliceridemia by medical diagnose
Smoker Father	Father is an active smoker (Yes, No).
Non-Smoker Father	Father is not an active smoker (Yes, No).
Father's BMI	Father's BMI (kg/m2).
Mother's Age	Mother's age (years old).
Father's Age	Father's age (years old).
